# Supplementary material for: In vitro education of human natural killer cells by KIR3DL1
Source: Life Sci Alliance. 2019 Nov 13;2(6):e201900434. doi: 10.26508/lsa.201900434 (PMC6856763; doi:10.26508/lsa.201900434)
Supplement: Supplementary file 1 [file LSA-2019-00434_SdataF2.xlsx]

## Sheet: Sheet1
Fig 2A						Fig 2B
100U/ ml			500U/ml			100U/ ml
Bw4-	Bw4+		Bw4-	Bw4+		Bw4-	Bw4+		Bw4-	Bw4+
15.2	19.1		7.02	21.3		28.6	21.5		16.5	30.5
12.5	27.1		15.6	9.14		29.7	16.1		43	18.3
6.69	14.7		5.47	7.69		5.27	29.4		5.92	17.9
5.39	15.9		3.73	17		10.5	45		6.74	52.7
4.77	7.81		5.95	6.22		6.85	10.8		8.45	11.7
10.1	7.07		9.81	6.54		21.7	16.6		25.9	20.3
14.8	9.03		11.4	16.4		19.2	8.35		17.9	8.55
6.87	14.6		5.66	5.31		21.4	20		18.9	28.3
2.93	7.07		6.38	19.4		5.2	10.3		13	18.4
8.73	8.47		12	23		4.07	8.7		6.22	16
7.37	2.44		13.5	10.3		26.6	4.47		39.3	7.41
3.06	21		3.57	29.9		12.2	16.7		17.3	20.5
5.72	25		10.7	23.8		18.1	30.6		29.8	13.3
8.82	4.26		20.1	9.01		13.7	3.83		30.2	6.59
15.3	23.3		14.9	23.3		31.1	17.7		34.3	18.5
5.36	21.5		17.8	22.7		10.3	17		13.6	11.5
8.05	21.6		12.5	17.8		9.44	17.1		14.4	12.2
1.99			4.35			3.79			7.97
7.66			18.6			9.46			16.2
18.8			26.7			12.1			10.9
26.9			0			23.1			14.3
