# Supplementary material for: In vitro education of human natural killer cells by KIR3DL1
Source: Life Sci Alliance. 2019 Nov 13;2(6):e201900434. doi: 10.26508/lsa.201900434 (PMC6856763; doi:10.26508/lsa.201900434)
Supplement: Supplementary file 4 [file LSA-2019-00434_SdataF5.xlsx]

## Sheet: Sheet1
Fig 5A	Y	X
	3.5	5522.14
	0.36	6409.47
	8.5	12499.6
	-3.99	3187.23
	8.3	5481.61
	2.2	7104.37
	2.75	3620.97
	11.9	16195
	10	9413.51
	1.9	6301.57
	11.7	8459.98
	7.8	13959.8
	0.9	4668.16
Fig 5B		Bw4- training											Bw4+ training											Bw4-& W6/32 F(ab')2											Bw4+& W6/32 F(ab')2
	Bw4- Donors	10.3	19.7	7.91	21.6	23.1	10.9	11.9	28.3	21.2	21.6	29.2	22.2	27.5	8.48	18.7	27.1	16.9	21.1	24.7	28.9	23	34.4	10.3	17.6	8.09	20.8	20.6	13.7	9.44	26.2	15.4	24.5	25.1	8.33	17.8	8.29	7.66	20.8	7.3	16.9	24.3	15.2	22.3	23.5
	Bw4+ Donors	11.5	7.49	19.4	13.3	32.3	15.3		18.2				19.5	9.09	25	19.9	31.1	20.5		20.7				12.8	4.71	16.7	12.4	30	15.6		20.7				17.4	4.15	13	22	25.3	20.3		15.8
Fig 5C		Bw4- training									Bw4+ training
	Bw4- Donors	59.6	26.7	20.9	38.4	15.1	20.3				47.3	21.7	14.5	35.9	5.8	8.06
	Bw4+ Donors	22.3	55.8	7.84	47	14.3	19.1	35.6	14.7	30	8.74	36.3	7.88	33.7	18.4	32.4	47.9	25.8	24.4
Fig 5D	B*5101 -L82R	B*5101 -I80N
	18.4	15.2
	19.5	4.98
	30.8	9.32
	8.33	4.3
	19.9	4.86
	5.35	1.6
	29.3	9.97
	32.5	9.28
Fig 5E		L82R																				I80N																				no training
	Bw4- Donors	12.1	22.3	13.7	39.2	17	16.2	15.7	16.7	15.2	12.4	13.3	13.5	23.4	9.97	20.9	7.32	15	15	19	19.4	20.2	41.5	19.3	44.5	24	22.1	10	17.4	11.9	16	15.1	14.2	34.7	10.4	24.2	4.03	14	15.1	39.7	15.8	25.1	7.69	11.3	14.4	16.7	12.4	9.32	11.3
	Bw4+ Donors	22.6	37.7	7.53	35.4	28.8	12	13	6.17													27.5	45.4	11.5	39	26.1	5.34	15.7	7.34													13.8	19.8	11.3	17.4	12.4
[truncated: 10 more columns]
